# Supplementary material for: Comparison of Metabolic Power and Energy Cost of Submaximal and Sprint Running Efforts Using Different Methods in Elite Youth Soccer Players: A Novel Energetic Approach
Source: Sensors (Basel). 2024 Apr 17;24(8):2577. doi: 10.3390/s24082577 (PMC11054392; doi:10.3390/s24082577)
Supplement: Supplementary file 1 [file sensors-24-02577-s001.zip]

Archive with 1 entries (1 files):
- sensors-2946480-supplementary.pdf
